# Supplementary material for: In the Search of Marine Pestiviruses: First Case of Phocoena Pestivirus in a Belt Sea Harbour Porpoise
Source: Viruses. 2022 Jan 17;14(1):161. doi: 10.3390/v14010161 (PMC8780987; doi:10.3390/v14010161)
Supplement: Supplementary file 1 [file viruses-14-00161-s001.zip]

Archive with 2 entries (1 files):
- Supplementary material/
- Supplementary material/Porpoise pestivirus supplementary material 20220114.pdf
